# Supplementary material for: Oligotyping reveals differences between gut microbiomes of free-ranging sympatric Namibian carnivores (Acinonyx jubatus, Canis mesomelas) on a bacterial species-like level
Source: Front Microbiol. 2014 Oct 14;5:526. doi: 10.3389/fmicb.2014.00526 (PMC4196554; doi:10.3389/fmicb.2014.00526)
Supplement: Supplementary file 1 [file DataSheet1.ZIP]

Archive with 4 entries (4 files):
- 104677_Sommer_Supplementary_Figure_1.PDF
- 104677_Sommer_Supplementary_Figure_2.PDF
- 104677_Sommer_Supplementary_Table_1.PDF
- 104677_Sommer_Supplementary_Table_2.XLSX
