# Supplementary material for: Oligotyping reveals differences between gut microbiomes of free-ranging sympatric Namibian carnivores (Acinonyx jubatus, Canis mesomelas) on a bacterial species-like level
Source: Front Microbiol. 2014 Oct 14;5:526. doi: 10.3389/fmicb.2014.00526 (PMC4196554; doi:10.3389/fmicb.2014.00526)
Supplement: Supplementary file 1 [file DataSheet1.ZIP › 104677_Sommer_Supplementary_Table_2.XLSX]

## Sheet: Slackia
MATRIX-COUNT
samples	GACTGGCGCACGATG	GCTCCAATGGCGGTG	GCCCTAATGGATCTG	GCCCTAATGGATATG	GACTGGCGCACTATG	ACTCCAATGGCGGTG	AACTGGCGCACGATG	ACTTTAACAACGATA	GACTGGCGCACGAGA	ACCCTAATGGATCTG	GCTCCAATGGCGGGA	GCTCCAATGGCTATG	TACTGGCGCACGATG	GCTCCAATGGCGGGG	GACTGGCGCACGATA
cheetah	7375	8	2	0	254	0	211	204	198	0	0	0	115	0	91
jackal	5	4207	2171	534	0	224	0	0	1	131	128	126	0	100	0
OLIGO-REPRESENTATIVES
>GACTGGCGCACGATG
-TACGT-AGGGGGCGAGCGTTATC-CGGATTCATTGGGCGTAAA-GAGCGCGTAGGCG--------T--C-CT-GT-CGCG-C-G-G--C-ACCGTCG-AAGC--CGGGGG-CTCAA-CCC-C-CGGAAGCGGGCCGA-AC-G-G-GC-AG-G-ATCGAGTG-CGGTA-GGGGC-AGGCGGAATT-CCCGGTGTAGCGGTGAAATGCGCAGATATCGGGAAGAACACCGACGGCGAAGGC--AGCCTGCTGGGCC
>GCTCCAATGGCGGTG
-TACGT-AGGGGGCGAGCGTTATC-CGGATTCATTGGGCGTAAA-GCGCGCGTAGGCG--------T--C-TC-CT-CAAG-C-G-G--C-ACCGTCG-AAGC--CGGGGG-CTCAA-CCC-C-CGGAAGCGGGCCGA-AC-T-G-GG-GG-G-ATCGAGTG-CGGTA-GGGGC-AGGCGGAATT-CCCGGTGTAGCGGTGAAATGCGCAGATATCGGGAAGAACACCGACGGCGAAGGC--AGCCTGCTGGGCC
>GCCCTAATGGATCTG
-TACGT-AGGGGGCGAGCGTTATC-CGGATTCATTGGGCGTAAA-GCGCGCGTAGGCG--------T--C-CC-TT-CAAG-C-G-G--C-ACCGTCG-AAGC--CGGGGG-CTCAA-CCC-C-CGGAAGCGGGCCGA-AC-T-G-GG-GG-G-ATCGAGTG-CGGTA-GGGGA-AGGCGGAATT-CCCGGTGTAGCGGTGAAATGCGCAGATATCGGGAAGAACACCGACGGCGAAGGC--AGCCTTCTGGGCC
>GCCCTAATGGATATG
-TACGT-AGGGGGCGAGCGTTATC-CGGATTCATTGGGCGTAAA-GCGCGCGTAGGCG--------T--C-CC-TT-CAAG-C-G-G--C-ACCGTCG-AAGC--CGGGGG-CTCAA-CCC-C-CGGAAGCGGGCCGA-AC-T-G-GG-GG-G-ATCGAGTG-CGGTA-GGGGA-AGGCGGAATT-CCCGGTGTAGCGGTGAAATGCGCAGATATCGGGAAGAACACCGACGGCGAAGGC--AGCCTTCTGGGCC
>GACTGGCGCACTATG
-TACGT-AGGGGGCGAGCGTTATC-CGGATTCATTGGGCGTAAA-GAGCGCGTAGGCG--------T--C-CT-GT-CGCG-C-G-G--C-ACCGTCG-AAGC--CGGGGG-CTCAA-CCC-C-CGGAAGCGGGCCGA-AC-G-G-GC-AG-G-ATCGAGTG-CGGTA-GGGGC-AGGCGGAATT-CCCGGTGTAGCGGTGAAATGCGCAGATATCGGGTGGAACACCGGTGGCGAAGGC--GGCCCTCTGGGCC
>ACTCCAATGGCGGTG
-TACGT-ATGTCGCAAGCGTTATC-CGGATTCATTGGGCGTAAA-GCGCGCGTAGGCG--------T--C-TC-CT-CAAG-C-G-G--C-ACCGTCG-AAGC--CGGGGG-CTCAA-CCC-C-CGGAAGCGGGCCGA-AC-T-G-GG-GG-G-ATCGAGTG-CGGTA-GGGGC-AGGCGGAATT-CCCGGTGTAGCGGTGAAATGCGCAGATATCGGGAAGAACACCGACGGCGAAGGC--AGCCTGCTGGGCC
>AACTGGCGCACGATG
-TACGT-AGGGGGCAAGCGTTATC-CGGATTCATTGGGCGTAAA-GAGCGCGTAGGCG--------T--C-CT-GT-CGCG-C-G-G--C-ACCGTCG-AAGC--CGGGGG-CTCAA-CCC-C-CGGAAGCGGGCCGA-AC-G-G-GC-AG-G-ATCGAGTG-CGGTA-GGGGC-AGGCGGAATT-CCCGGTGTAGCGGTGAAATGCGCAGATATCGGGAAGAACACCGACGGCGAAGGC--AGCCTGCTGGGCC
>ACTTTAACAACGATA
-TACGT-AGGGGGCAAGCGTTATC-CGGATTCATTGGGCGTAAA-GCGCGCGTAGGCG--------T--C-TT-TC-AAAG-C-G-G--TTTCCGTCG-AAGC--CGGGGG-CTCAA-CCC-C-CGGAAGCGGGCCGA-AC-C-T-GA-AA-G-ATCGAGTG-CGGTA-GGGGC-AGGCGGAACT-CCCGGTGTAGCGGTGAAATGCGCAGATATCGGGAGGAACACCGACGGCGAAGGC--AGCCTGCTGGGCC
>GACTGGCGCACGAGA
-TACGT-AGGGGGCGAGCGTTATC-CGGATTCATTGGGCGTAAA-GAGCGCGTAGGCG--------T--C-CT-GT-CGCG-C-G-G--C-ACCGTCG-AAGC--CGGGGG-CTCAA-CCC-C-CGGAAGCGGGCCGA-AC-G-G-GC-AG-G-ATCGAGTG-CGGTA-GGGGC-AGGCGGAATT-CCCGGTGTAGCGGTGAAATGCGCAGATATCGGGAAGAACACCGACGGCGAAGGC--AGCCTGCTGGGCC
>ACCCTAATGGATCTG
-TACGT-ATGTCGCAAGCGTTATC-CGGATTCATTGGGCGTAAA-GCGCGCGTAGGCG--------T--C-CC-TT-CAAG-C-G-G--C-ACCGTCG-AAGC--CGGGGG-CTCAA-CCC-C-CGGAAGCGGGCCGA-AC-T-G-GG-GG-G-ATCGAGTG-CGGTA-GGGGA-AGGCGGAATT-CCCGGTGTAGCGGTGAAATGCGCAGATATCGGGAAGAACACCGACGGCGAAGGC--AGCCTTCTGGGCC
>GCTCCAATGGCGGGA
-TACGT-AGGGGGCGAGCGTTATC-CGGATTCATTGGGCGTAAA-GCGCGCGTAGGCG--------T--C-TC-CT-CAAG-C-G-G--C-ACCGTCG-AAGC--CGGGGG-CTCAA-CCC-C-CGGAAGCGGGCCGA-AC-T-G-GG-GG-G-ATCGAGTG-CGGTA-GGGGC-AGGCGGAATT-CCCGGTGTAGCGGTGAAATGCGCAGATATCGGGAAGAACACCGACGGCGAAGGC--AGCCTGCTGGGCC
>GCTCCAATGGCTATG
-TACGT-AGGGGGCGAGCGTTATC-CGGATTCATTGGGCGTAAA-GCGCGCGTAGGCG--------T--C-TC-CT-CAAG-C-G-G--C-ACCGTCG-AAGC--CGGGGG-CTCAA-CCC-C-CGGAAGCGGGCCGA-AC-T-G-GG-GG-G-ATCGAGTG-CGGTA-GGGGC-AGGCGGAATT-CCCGGTGTAGCGGTGAAATGCGCAGATATCGGGAGGAACACCGGTGGCGAAGGC--GGCCCTCTGGGCC
>TACTGGCGCACGATG
-TACGT-AGGGGGCTAGCGTTATC-CGGATTCATTGGGCGTAAA-GAGCGCGTAGGCG--------T--C-CT-GT-CGCG-C-G-G--C-ACCGTCG-AAGC--CGGGGG-CTCAA-CCC-C-CGGAAGCGGGCCGA-AC-G-G-GC-AG-G-ATCGAGTG-CGGTA-GGGGC-AGGCGGAATT-CCCGGTGTAGCGGTGAAATGCGCAGATATCGGGAAGAACACCGACGGCGAAGGC--AGCCTGCTGGGCC
>GCTCCAATGGCGGGG
-TACGT-AGGGGGCGAGCGTTATC-CGGATTCATTGGGCGTAAA-GCGCGCGTAGGCG--------T--C-TC-CT-CAAG-C-G-G--C-ACCGTCG-AAGC--CGGGGG-CTCAA-CCC-C-CGGAAGCGGGCCGA-AC-T-G-GG-GG-G-ATCGAGTG-CGGTA-GGGGC-AGGCGGAATT-CCCGGTGTAGCGGTGAAATGCGCAGATATCGGGAAGAACACCGACGGCGAAGGC--AGCCTGCTGGGCC
>GACTGGCGCACGATA
-TACGT-AGGGGGCGAGCGTTATC-CGGATTCATTGGGCGTAAA-GAGCGCGTAGGCG--------T--C-CT-GT-CGCG-C-G-G--C-ACCGTCG-AAGC--CGGGGG-CTCAA-CCC-C-CGGAAGCGGGCCGA-AC-G-G-GC-AG-G-ATCGAGTG-CGGTA-GGGGC-AGGCGGAATT-CCCGGTGTAGCGGTGAAATGCGCAGATATCGGGAAGAACACCGACGGCGAAGGC--AGCCTGCTGGGCC

## Sheet: Bacteroides
MATRIX-COUNT
samples	CATGTGT-TACGCTTGCACTGAAGCTATGT	CATGCGT-TACGCTTGCACTGAAGCTATGT	CGTAAGACCTTTTTAGTGTCAGGACTACTT	CGCGTTG-TCGACCAGTATTAGGATTGCTT	CATATGT-TATATTTGCACTGAAGCCATGT	CGCAATT-TAATTTAACATTGGGACTGCTC	CGTACTG-TCAGTTAGTGTCAGGACCACTT	GACGTTT-CAGACTTGCATTGAAAGTGTTT	CGTAAGA-TTTTTTAGTGTCAGGACTACTT	CATGTGT-TACACTTGCACTGAAGCTATGT	CGCAAGT-TATTTTATCATTGGGACTGCTC	CATGCGT-TACGTTTGCACTGAAGCTATGT	CGCAAGT-TATTTTATTATTAGGACTGCTC	CGTAAGACCTTTTTAGTGCTGAAGCTATGT	CGC-ATT-TAGTCACGCACTGAGACCGCTT	GATGTGT-TACGCTTGCACTGAAGCTATGT	CATGTTG-TCAGTTTGTATTAAACCTATTT
cheetah	24817	38237	37685	16543	11345	183	10331	3992	12	1367	2	3398	28	3131	0	647	2648
jackal	57830	15196	3063	589	2744	11788	568	6620	9211	6363	6429	854	4055	428	3266	2260	33
OLIGO-REPRESENTATIVES
>CATGTGT-TACGCTTGCACTGAAGCTATGT
--TACGG-AGGAT-CCGAGCGTTATCCGGATTTA-TT-GGGT-TTA---AA-GGGA-GC--G-TA-G-A-T-G-G-G-TGT-T-T-AAGTC-A--G-TTG-TG-AAAGT-TT-GCGG-CTCAACCGT-AAAA-TTGCAGTTGATACTG-GACGCCTTGAGTGCAG-TTGAG-GC-A-GG-C--GGAATTCGTGGTGTAGCG-GTGAAATGCTTAGATATCACGAAGAACT-CCGATT-GCGAAGGCAGCCTGCTA
>CATGCGT-TACGCTTGCACTGAAGCTATGT
--TACGG-AGGAT-CCGAGCGTTATCCGGATTTA-TT-GGGT-TTA---AA-GGGA-GC--G-TA-G-A-T-G-G-G-CGT-T-T-AAGTC-A--G-TTG-TG-AAAGT-TT-GCGG-CTCAACCGT-AAAA-TTGCAGTTGATACTG-GACGCCTTGAGTGCAG-TTGAG-GC-A-GG-C--GGAATTCGTGGTGTAGCG-GTGAAATGCTTAGATATCACGAAGAACT-CCGATT-GCGAAGGCAGCCTGCTA
>CGTAAGACCTTTTTAGTGTCAGGACTACTT
--TACGG-AGGAT-CCGAGCGTTATCCGGATTTA-TT-GGGT-TTA---AA-GGGA-GC--G-TA-G-G-T-G-G-A-AGA-T-T-AAGTC-A--GCCTG-TG-AAAGT-TT-GCGG-CTCAACCGT-AAAA-TTGCAGTTGATACTG-GTTTTCTTGAGTGCAG-TAGAG-GT-G-GG-C--GGAATTCGTGGTGTAGCG-GTGAAATGCTTAGATATCACGAAGAACT-CCGATT-GCGAAGGCAGCTCACTG
>CGCGTTG-TCGACCAGTATTAGGATTGCTT
--TACGG-AGGAT-CCGAGCGTTATCCGGATTTA-TT-GGGT-TTA---AA-GGGA-GC--G-TA-G-G-C-G-G-G-TTG-T-T-AAGTC-A--G-TTG-TG-AAAGT-TT-GCGG-CTCAACCGT-AAAA-TTGCAGTTGATACTG-GCGACCTTGAGTGCAA-CAGAG-GT-A-GG-C--GGAATTCGTGGTGTAGCG-GTGAAATGCTTAGATATCACGAAGAACT-CCGATT-GCGAAGGCAGCTTACTG
>CATATGT-TATATTTGCACTGAAGCCATGT
--TACGG-AGGAT-CCGAGCGTTATCCGGATTTA-TT-GGGT-TTA---AA-GGGA-GC--G-TA-G-A-T-G-G-A-TGT-T-T-AAGTC-A--G-TTG-TG-AAAGT-TT-GCGG-CTCAACCGT-AAAA-TTGCAGTTGATACTG-GATATCTTGAGTGCAG-TTGAG-GC-A-GG-C--GGAATTCGTGGTGTAGCG-GTGAAATGCTTAGATATCACGAAGAACT-CCGATT-GCGAAGGCAGCCTGCTA
>CGCAATT-TAATTTAACATTGGGACTGCTC
--TACGG-AGGAT-CCGAGCGTTATCCGGATTTA-TT-GGGT-TTA---AA-GGGA-GC--G-TA-G-G-C-G-G-A-ATT-T-T-AAGTC-A--G-TTG-TG-AAAGT-TT-GCGG-CTCAACCGT-AAAA-TTGCAGTTGATACTG-GAATTCTTGAGTGCGG-TAAAG-GC-A-GG-C--GGAATTCGTGGTGTAGCG-GTGAAATGCTTAGATATCACGAAGAACT-CCTATT-GCGAAGGCAGCTTGCTG
>CGTACTG-TCAGTTAGTGTCAGGACCACTT
--TACGG-AGGAT-CCGAGCGTTATCCGGATTTA-TT-GGGT-TTA---AA-GGGA-GC--G-TA-G-G-T-G-G-A-CTG-G-T-AAGTC-A--G-TTG-TG-AAAGT-TT-GCGG-CTCAACCGT-AAAA-TTGCAGTTGATACTG-TCAGTCTTGAGTACAG-TAGAG-GT-G-GG-C--GGAATTCGTGGTGTAGCG-GTGAAATGCTTAGATATCACGAAGAACT-CCGATT-GCGAAGGCAGCTCACTG
>GACGTTT-CAGACTTGCATTGAAAGTGTTT
--TACGG-AGGAT-GCGAGCGTTATCCGGATTTA-TT-GGGT-TTA---AA-GGGA-GC--G-CA-G-A-C-G-G-G-TTT-T-T-AAGTC-A--G-CTG-TG-AAAGT-TC-GGGG-CTCAACCTT-GAAA-TTGCAGTTGATACTG-GAGACCTTGAGTGCAG-TTGAG-GC-A-GG-C--GGAATTCGTGGTGTAGCG-GTGAAATGCTTAGATATCACGAAGAACT-CCGATT-GCGAAGGCAGCTTGCTA
>CGTAAGA-TTTTTTAGTGTCAGGACTACTT
--TACGG-AGGAT-CCGAGCGTTATCCGGATTTA-TT-GGGT-TTA---AA-GGGA-GC--G-TA-G-G-T-G-G-A-AGA-T-T-AAGTC-A--G-TTG-TG-AAAGT-TT-GCGG-CTCAACCGT-AAAA-TTGCAGTTGATACTG-GTTTTCTTGAGTGCAG-TAGAG-GT-G-GG-C--GGAATTCGTGGTGTAGCG-GTGAAATGCTTAGATATCACGAAGAACT-CCGATT-GCGAAGGCAGCTCACTG
>CATGTGT-TACACTTGCACTGAAGCTATGT
--TACGG-AGGAT-CCGAGCGTTATCCGGATTTA-TT-GGGT-TTA---AA-GGGA-GC--G-TA-G-A-T-G-G-G-TGT-T-T-AAGTC-A--G-TTG-TG-AAAGT-TT-GCGG-CTCAACCGT-AAAA-TTGCAGTTGATACTG-GACACCTTGAGTGCAG-TTGAG-GC-A-GG-C--GGAATTCGTGGTGTAGCG-GTGAAATGCTTAGATATCACGAAGAACT-CCGATT-GCGAAGGCAGCCTGCTA
>CGCAAGT-TATTTTATCATTGGGACTGCTC
--TACGG-AGGAT-CCGAGCGTTATCCGGATTTA-TT-GGGT-TTA---AA-GGGA-GC--G-TA-G-G-C-G-G-A-AGT-T-T-AAGTC-A--G-TTG-TG-AAAGT-TT-GCGG-CTCAACCGT-AAAA-TTGCAGTTGATACTG-GATTTCTTGAGTGCGG-TATAG-GC-A-GG-C--GGAATTCGTGGTGTAGCG-GTGAAATGCTTAGATATCACGAAGAACT-CCGATT-GCGAAGGCAGCTTGCTG
>CATGCGT-TACGTTTGCACTGAAGCTATGT
--TACGG-AGGAT-CCGAGCGTTATCCGGATTTA-TT-GGGT-TTA---AA-GGGA-GC--G-TA-G-A-T-G-G-G-CGT-T-T-AAGTC-A--G-TTG-TG-AAAGT-TT-GCGG-CTCAACCGT-AAAA-TTGCAGTTGATACTG-GACGTCTTGAGTGCAG-TTGAG-GC-A-GG-C--GGAATTCGTGGTGTAGCG-GTGAAATGCTTAGATATCACGAAGAACT-CCGATT-GCGAAGGCAGCCTGCTA
>CGCAAGT-TATTTTATTATTAGGACTGCTC
--TACGG-AGGAT-CCGAGCGTTATCCGGATTTA-TT-GGGT-TTA---AA-GGGA-GC--G-TA-G-G-C-G-G-A-AGT-T-T-AAGTC-A--G-TTG-TG-AAAGT-TT-GCGG-CTCAACCGT-AAAA-TTGCAGTTGATACTG-GATTTCTTGAGTGCGG-TATAG-GT-A-GG-C--GGAATTCGTGGTGTAGCG-GTGAAATGCTTAGATATCACGAAGAACT-CCGATT-GCGAAGGCAGCTTACTG
>CGTAAGACCTTTTTAGTGCTGAAGCTATGT
--TACGG-AGGAT-CCGAGCGTTATCCGGATTTA-TT-GGGT-TTA---AA-GGGA-GC--G-TA-G-G-T-G-G-A-AGA-T-T-AAGTC-A--GCCTG-TG-AAAGT-TT-GCGG-CTCAACCGT-AAAA-TTGCAGTTGATACTG-GTTTTCTTGAGTGCAG-TAGAG-GT-G-GG-C--GGAATTCGTGGTGTAGCG-GTGAAATGCTTAGATATCACGAAGAACT-CCGATT-GCGAAGGCAGCCTGCTA
>CGC-ATT-TAGTCACGCACTGAGACCGCTT
--TACGG-AGGAT-CCGAGCGTTATCCGGATTTA-TT-GGGT-TTA---AA-GGGT-GC--G-TA-G-G-CGG-G---ATT-T-T-AAGTC-A--G-TTG-TG-AAAGT-TC-GCGG-CTCAACCGT-GAAA-TTGCAGTTGATACTG-GAGTCCTTGAGTTCAG-ACGGG-GC-A-GG-C--GGAATTCGTGGTGTAGCG-GTGAAATGCTTAGATATCACGAAGAACT-CCGATC-GCGTAGGCAGCCTGCCA
>GATGTGT-TACGCTTGCACTGAAGCTATGT
--TACGG-AGGAT-GCGAGCGTTATCCGGATTTA-TT-GGGT-TTA---AA-GGGA-GC--G-TA-G-A-T-G-G-G-TGT-T-T-AAGTC-A--G-TTG-TG-AAAGT-TT-GCGG-CTCAACCGT-AAAA-TTGCAGTTGATACTG-GACGCCTTGAGTGCAG-TTGAG-GC-A-GG-C--GGAATTCGTGGTGTAGCG-GTGAAATGCTTAGATATCACGAAGAACT-CCGATT-GCGAAGGCAGCCTGCTA
>CATGTTG-TCAGTTTGTATTAAACCTATTT
--TACGG-AGGAT-CCGAGCGTTATCCGGATTTA-TT-GGGT-TTA---AA-GGGA-GC--G-TA-G-A-T-G-G-G-TTG-T-T-AAGTC-A--G-TTG-TG-AAAGT-TT-GCGG-CTCAACCGT-AAAA-TTGCAATTGATACTG-GCAGTCTTGAGTACAG-TTGAG-GT-A-GG-C--GGAATTCGTGGTGTAGCG-GTGAAATGCTTAGATATCACGAAGAACT-CCGATT-GCGAAGGCAGCTTACTA

## Sheet: Blautia
MATRIX-COUNT
samples	GAAGAG-TTC-ATTTTTAGAG	AAATGG-AT-CTTCAGTAGAG	GAGCAG-GC-CCTTGATTAAG	G-TGTTGGCC-TTGATATGAG	G-AGCGGACC-TTCGATTAGG	G-TGTGGACT-TCCAGATGGG	GAGCAG-ACC-TTTGATTAGG	GACGGG-ACC-TTCCATAGAG	GTGTTG-GC-CTTGATACGAG	GAATGG-AT-CTTCAGTAGAG	GAAGAG-TTC-ATTTTTAGAT	GATGTG-ACC-TCAGATAGAG	GAATGG-AC-CTTCAGTTAGG	GACA-G-ACC-TTTGGTTAGG	TAATGG-AT-CTTCAGTAGAG	AAATGG-AT-CTTCAGTAGAA	GAGCGG-AC-CTTCGGTTAGG
cheetah	13193	0	14113	12788	0	0	0	510	24	0	926	0	0	0	0	0	0
jackal	2296	15243	33	26	4401	4016	2900	2222	1900	1465	150	961	893	807	755	729	708
OLIGO-REPRESENTATIVES
>GAAGAG-TTC-ATTTTTAGAG
-TAC-GT-AG-GGG-GCAAGCG-TTATCCGGATTTAC-T-GGGTGTA-AA-GGGA-GCGTAGA-CGGA-AGAG-C-AAGTCT-G-ATG-TG-AAA-GG--CT-GGG-G-CTTAA-CC-C-C-AGGACTGCA-TT-G-GAAACTG-TTT--TT-CTAGAGTGC-CGGA-G-AG-GTAAGCGG-AATTCCTAGTGTAGCG-GTGAAATGCGTAGATATTAGGAGGAACACCAGTGGCGAAGGC-GGCTTACTGGAC-
>AAATGG-AT-CTTCAGTAGAG
-TAC-GT-AA-GGG-GCAAGCG-TTATCCGGATTTAC-T-GGGTGTA-AA-GGGA-GCGTAGA-CGGA-ATGG-C-AAGTCT-G-ATG-TG-AAA-GG--CA-GGG-G-CTTAA-C--CCC-TGGACTGCA-TT-G-GAAACTG-TCA--GT-CTAGAGTGC-CGGA-G-AG-GTAAGCGG-AATTCCTAGTGTAGCG-GTGAAATGCGTAGATATTAGGAGGAACACCAGTGGCGAAGGC-GGCTTACTGGAC-
>GAGCAG-GC-CCTTGATTAAG
-TAC-GT-AG-GGG-GCAAGCG-TTATCCGGATTTAC-T-GGGTGTA-AA-GGGA-GCGTAGA-CGGA-GCAG-C-AAGTCT-G-ATG-TG-AAA-GG--CG-GGG-G-CTCAA-C--CCC-CGGACTGCA-TT-G-GAAACTG-TTG--AT-CTTGAGTAC-CGGA-G-AG-GTAAGCGG-AATTCCTAGTGTAGCG-GTGAAATGCGTAGATATTAGGAGGAACACCAGTGGCGAAGGC-GGCTTACTGGAC-
>G-TGTTGGCC-TTGATATGAG
-TAC-GT-AG-GGG-GCAAGCG-TTATCCGGATTTAC-T-GGGTGTA-AA-GGGA-GCGTAGA-CGG--TGTTGC-AAGTCT-G-ATG-TG-AAA-GG--CG-GGG-G-CTCAA-CC-C-C-TGGACTGCA-TT-G-GAAACTG-TGA--TA-CTTGAGTGC-CGGA-G-AG-GTAAGCGG-AATTCCTAGTGTAGCG-GTGAAATGCGTAGATATTAGGAGGAACACCAGTGGCGAAGGC-GGCTTACTGGAC-
>G-AGCGGACC-TTCGATTAGG
-TAC-GT-AG-GGG-GCAAGCG-TTATCCGGATTTAC-T-GGGTGTA-AA-GGGA-GCGTAGA-CGG--AGCGGC-AAGTCT-G-ATG-TG-AAA-GG--CA-GGG-G-CTCAA-CC-C-C-TGGACTGCA-TT-G-GAAACTG-TCG--AT-CTTGAGTAC-CGGA-G-GG-GTAAGCGG-AATTCCTAGTGTAGCG-GTGAAATGCGTAGATATTAGGAGGAACACCAGTGGCGAAGGC-GGCTTACTGGAC-
>G-TGTGGACT-TCCAGATGGG
-TAC-GT-AG-GGG-GCAAGCG-TTATCCGGATTTAC-T-GGGTGTA-AA-GGGA-GCGTAGA-CGG--TGTGGC-AAGTCT-G-ATG-TG-AAA-GG--CA-GGG-G-CTCAA-CT-C-C-TGGACTGCA-TT-G-GAAACTG-CCA--GA-CTTGAGTGC-CGGA-G-GG-GTAAGCGG-AATTCCTAGTGTAGCG-GTGAAATGCGTAGATATTAGGAGGAACACCAGTGGCGAAGGC-GGCTTACTGGAC-
>GAGCAG-ACC-TTTGATTAGG
-TAC-GT-AG-GGG-GCAAGCG-TTATCCGGATTTAC-T-GGGTGTA-AA-GGGA-GCGTAGA-CGGA-GCAG-C-AAGTCT-G-ATG-TG-AAA-GG--CA-GGG-G-CTCAA-CC-C-C-TGGACTGCA-TT-G-GAAACTG-TTG--AT-CTTGAGTAC-CGGA-G-GG-GTAAGCGG-AATTCCTAGTGTAGCG-GTGAAATGCGTAGATATTAGGAGGAACACCAGTGGCGAAGGC-GGCTTACTGGAC-
>GACGGG-ACC-TTCCATAGAG
-TAC-GT-AG-GGG-GCAAGCG-TTATCCGGATTTAC-T-GGGTGTA-AA-GGGA-GCGTAGA-CGGA-CGGG-C-AAGTCT-G-AAG-TG-AAA-GG--CA-GGG-G-CTCAA-CC-C-C-TGGACTGCT-TT-G-GAAACTG-TCC--AT-CTAGAGTGC-CGGA-G-AG-GTAAGCGG-AATTCCTAGTGTAGCG-GTGAAATGCGTAGATATTAGGAGGAACACCAGTGGCGAAGGC-GGCTTACTGGAC-
>GTGTTG-GC-CTTGATACGAG
-TAC-GT-AG-GGG-GCAAGCG-TTATCCGGATTTAC-T-GGGTGTA-AA-GGGA-GCGTAGA-CGGT-GTTG-C-AAGTCT-G-ATG-TG-AAA-GG--CG-GGG-G-CTCAA-C--CCC-TGGACTGCA-TT-G-GAAACTG-TGA--TA-CTCGAGTGC-CGGA-G-AG-GTAAGCGG-AATTCCTAGTGTAGCG-GTGAAATGCGTAGATATTAGGAGGAACACCAGTGGCGAAGGC-GGCTTACTGGAC-
>GAATGG-AT-CTTCAGTAGAG
-TAC-GT-AG-GGG-GCAAGCG-TTATCCGGATTTAC-T-GGGTGTA-AA-GGGA-GCGTAGA-CGGA-ATGG-C-AAGTCT-G-ATG-TG-AAA-GG--CA-GGG-G-CTTAA-C--CCC-TGGACTGCA-TT-G-GAAACTG-TCA--GT-CTAGAGTGC-CGGA-G-AG-GTAAGCGG-AATTCCTAGTGTAGCG-GTGAAATGCGTAGATATTAGGAGGAACACCAGTGGCGAAGGC-GGCTTACTGGAC-
>GAAGAG-TTC-ATTTTTAGAT
-TAC-GT-AG-GGG-GCAAGCG-TTATCCGGATTTAC-T-GGGTGTA-AA-GGGA-GCGTAGA-CGGA-AGAG-C-AAGTCT-G-ATG-TG-AAA-GG--CT-GGG-G-CTTAA-CC-C-C-AGGACTGCA-TT-G-GAAACTG-TTT--TT-CTAGAGTGC-CGGA-G-AG-GTAAGCGG-AATTCCTAGTGTAGCG-GTGAAATGCGTAGATATTGGGAGGAACACCAGTAGCGAAGGC-GGCTTTCTGGAC-
>GATGTG-ACC-TCAGATAGAG
-TAC-GT-AG-GGG-GCAAGCG-TTATCCGGATTTAC-T-GGGTGTA-AA-GGGA-GCGTAGA-CGGA-TGTG-C-AAGTCT-G-AAG-TG-AAA-G--GCA-GGG-G-CTCAA-CC-C-C-TGGACTGCT-TT-G-GAAACTG-CAG--AT-CTAGAGTGC-CGGA-G-AG-GTAAGCGG-AATTCCTAGTGTAGCG-GTGAAATGCGTAGATATTAGGAGGAACACCAGTGGCGAAGGC-GGCTTACTGGAC-
>GAATGG-AC-CTTCAGTTAGG
-TAC-GT-AG-GGG-GCAAGCG-TTATCCGGATTTAC-T-GGGTGTA-AA-GGGA-GCGTAGA-CGGA-ATGG-C-AAGTCT-G-ATG-TG-AAA-GG--CA-GGG-G-CTCAA-C--CCC-TGGACTGCA-TT-G-GAAACTG-TCA--GT-CTTGAGTAC-CGGA-G-GG-GTAAGCGG-AATTCCTAGTGTAGCG-GTGAAATGCGTAGATATTAGGAGGAACACCAGTGGCGAAGGC-GGCTTACTGGAC-
>GACA-G-ACC-TTTGGTTAGG
#NAME?
>TAATGG-AT-CTTCAGTAGAG
-TAC-GT-AT-GGT-GCAAGCG-TTATCCGGATTTAC-T-GGGTGTA-AA-GGGA-GCGTAGA-CGGA-ATGG-C-AAGTCT-G-ATG-TG-AAA-GG--CA-GGG-G-CTTAA-C--CCC-TGGACTGCA-TT-G-GAAACTG-TCA--GT-CTAGAGTGC-CGGA-G-AG-GTAAGCGG-AATTCCTAGTGTAGCG-GTGAAATGCGTAGATATTAGGAGGAACACCAGTGGCGAAGGC-GGCTTACTGGAC-
>AAATGG-AT-CTTCAGTAGAA
-TAC-GT-AA-GGG-GCAAGCG-TTATCCGGATTTAC-T-GGGTGTA-AA-GGGA-GCGTAGA-CGGA-ATGG-C-AAGTCT-G-ATG-TG-AAA-GG--CA-GGG-G-CTTAA-C--CCC-TGGACTGCA-TT-G-GAAACTG-TCA--GT-CTAGAGTGC-CGGA-G-AG-GTAAGCGG-AATTCCTAGTGTAGCG-GTGAAATGCGTAGATATTAGGAGGAACACCAGTGGCGAAGGC-GGCTTACTGGAC-
>GAGCGG-AC-CTTCGGTTAGG
-TAC-GT-AG-GGG-GCAAGCG-TTATCCGGATTTAC-T-GGGTGTA-AA-GGGA-GCGTAGA-CGGA-GCGG-C-AAGTCT-G-ATG-TG-AAA-GG--CA-GGG-G-CTCAA-C--CCC-TGGACTGCA-TT-G-GAAACTG-TCG--GT-CTTGAGTAC-CGGA-G-GG-GTAAGCGG-AATTCCTAGTGTAGCG-GTGAAATGCGTAGATATTAGGAGGAACACCAGTGGCGAAGGC-GGCTTACTGGAC-

## Sheet: Clostridium
MATRIX-COUNT
samples	TTTTGGCGA	GAGAATTAT	AGACTTGAA	TTTTGGCGT	AGGCTTGAA	ATTTGGCGA	AAGAATTAT	TTTTGGCCG	AGATTTGAA	GAGAATTAA	ATTTGCCGA	TTTTGGCAA
cheetah	64284	22485	10626	2297	437	1857	921	387	2019	1289	739	1720
jackal	66855	30350	61	1809	3010	1292	1927	2184	356	932	1440	184
OLIGO-REPRESENTATIVES
>TTTTGGCGA
--TAC-GT-AG-GGG-GCTAGCGTTATCCGGATTTACT-GGGC-GTA----AA-GGGT-GC--G-TA-G-GCG--------G-T-CTT-T-CAAG-T-CAG-GAGTT-AAA-GG-CT-ACGGCTCAA-CC-G-T-AG-TA--AGCTCCTGATACT-G-TCTGACTTGAGTGCAG-GAG-A-G-GAAAGCGG-AATT-CCC-AGTGTAGCG-GTGAAA-TGCGTAGAT-A-TT-GGGA--GG-AACACCAGTA-GC
>GAGAATTAT
--TAC-GT-AG-GTG-GCGAGCGTTATCCGGATTTACT-GGGC-GTA----AA-GGGA-GC--G-TA-G-GCG--------G-A-TGA-T-TAAG-T-GGG-ATGTG-AAA-TA-CC-CGGGCTCAA-CT-T-G-GG-TGC-TGCATTCCAAACT-G-GTTATCTAGAGTGCAG-GAG-A-G-GAGAGTGG-AATT-CCT-AGTGTAGCG-GTGAAA-TGCGTAGAG-A-TT-AGGA--AG-AACACCAGTG-GC
>AGACTTGAA
--TAC-GT-AG-GTG-GCAAGCGTTGTCCGGATTTACT-GGGC-GTA----AA-GAGT-AT--G-TA-G-GTG--------G-G-CAC-T-TAAG-T-CAG-ATGTG-AAA-TT-CC-CGGGCTTAA-CC-T-G-GG-AGC-TGCATTTGATACT-G-GGTGTCTAGAGTGCAG-GAG-A-G-GAAAGTGG-AATT-CCT-AGTGTAGCG-GTGAAA-TGCGTAGAG-A-TT-AGGA--AG-AACACCAGTG-GC
>TTTTGGCGT
--TAC-GT-AG-GGG-GCTAGCGTTATCCGGATTTACT-GGGC-GTA----AA-GGGT-GC--G-TA-G-GCG--------G-T-CTT-T-CAAG-T-CAG-GAGTT-AAA-GG-CT-ACGGCTCAA-CC-G-T-AG-TA--AGCTCCTGATACT-G-TCTGACTTGAGTGCAG-GAG-A-G-GAAAGCGG-AATT-CCC-AGTGTAGCG-GTGAAA-TGCGTAGAT-A-TT-GGGA--GG-AACACCAGTA-GC
>AGGCTTGAA
--TAC-GT-AG-GTG-GCAAGCGTTGTCCGGATTTACT-GGGC-GTA----AA-GAGT-AT--G-TA-G-GTG--------G-G-TGC-T-TAAG-T-CAG-ATGTG-AAA-TT-CC-CGGGCTTAA-CC-T-G-GG-CGC-TGCATTTGAAACT-G-GGCATCTAGAGTGCAG-GAG-A-G-GAAAGTGG-AATT-CCT-AGTGTAGCG-GTGAAA-TGCGTAGAG-A-TT-AGGA--AG-AACACCAGTG-GC
>ATTTGGCGA
--TAC-GT-AG-GGG-GCAAGCGTTATCCGGATTTACT-GGGC-GTA----AA-GGGT-GC--G-TA-G-GCG--------G-T-CTT-T-CAAG-T-CAG-GAGTT-AAA-GG-CT-ACGGCTCAA-CC-G-T-AG-TA--AGCTCCTGATACT-G-TCTGACTTGAGTGCAG-GAG-A-G-GAAAGCGG-AATT-CCC-AGTGTAGCG-GTGAAA-TGCGTAGAT-A-TT-GGGA--GG-AACACCAGTA-GC
>AAGAATTAT
--TAC-GT-AG-GTG-GCAAGCGTTATCCGGATTTACT-GGGC-GTA----AA-GGGA-GC--G-TA-G-GCG--------G-A-TGA-T-TAAG-T-GGG-ATGTG-AAA-TA-CC-CGGGCTCAA-CT-T-G-GG-TGC-TGCATTCCAAACT-G-GTTATCTAGAGTGCAG-GAG-A-G-GAGAGTGG-AATT-CCT-AGTGTAGCG-GTGAAA-TGCGTAGAG-A-TT-AGGA--AG-AACACCAGTG-GC
>TTTTGGCCG
--TAC-GT-AG-GGG-GCTAGCGTTATCCGGATTTACT-GGGC-GTA----AA-GGGT-GC--G-TA-G-GCG--------G-T-CTT-T-CAAG-T-CAG-GAGTT-AAA-GG-CT-ACGGCTCAA-CC-G-T-AG-TA--AGCTCCTGATACT-G-TCTGACTTGAGTGCAG-GAG-A-G-GAAAGCGG-AATT-CCC-AGTGTAGCG-GTGAAA-TGCGTAGAT-A-TT-GGGA--GG-AACACCAGTG-GC
>AGATTTGAA
--TAC-GT-AG-GTG-GCAAGCGTTGTCCGGATTTACT-GGGC-GTA----AA-GAGT-AT--G-TA-G-GTG--------G-G-CAT-T-TAAG-T-CAG-ATGTG-AAA-TT-CC-CGGGCTTAA-CC-T-G-GG-AGC-TGCATTTGATACT-G-GGTGTCTAGAGTGCAG-GAG-A-G-GAAAGTGG-AATT-CCT-AGTGTAGCG-GTGAAA-TGCGTAGAG-A-TT-AGGA--AG-AACACCAGTG-GC
>GAGAATTAA
--TAC-GT-AG-GTG-GCGAGCGTTATCCGGATTTACT-GGGC-GTA----AA-GGGA-GC--G-TA-G-GCG--------G-A-TGA-T-TAAG-T-GGG-ATGTG-AAA-TA-CC-CGGGCTCAA-CT-T-G-GG-TGC-TGCATTCCAAACT-G-GTTATCTAGAGTGCAG-GAG-A-G-GAGAGTGG-AATT-CCT-AGTGTAGCG-GTGAAA-TGCGTAGAG-A-TT-AGGA--AG-AACACCAGTG-GC
>ATTTGCCGA
--TAC-GT-AT-GTC-GCAAGCGTTATCCGGATTTATT-GGGC-GTA----AA-GGGT-GC--G-TA-G-GCG--------G-T-CTT-T-CAAG-T-CAG-GAGTT-AAA-GG-CT-ACGGCTCAA-C--CGT-AG-TA--AGCTCCTGATACT-G-TCTGACTTGAGTGCAG-GAG-A-G-GAAAGCGG-AATT-CCC-AGTGTAGCG-GTGAAA-TGCGTAGAT-A-TT-GGGA--GG-AACACCAGTA-GC
>TTTTGGCAA
--TAC-GT-AG-GGG-GCTAGCGTTATCCGGATTTACT-GGGC-GTA----AA-GGGT-GC--G-TA-G-GCG--------G-T-CTT-T-CAAG-T-CAG-GAGTT-AAA-GG-CT-ACGGCTCAA-CC-G-T-AG-TA--AGCTCCTGATACT-G-TCTGACTTGAGTGCAG-GAG-A-G-GAAAGTGG-AATT-CCC-AGTGTAGCG-GTGAAA-TGCGTAGAT-A-TT-GGGA--GG-AACACCAGTA-GC

## Sheet: Collinsella
MATRIX-COUNT
samples	GGCAT	GGCTA	CATAT	TCGAT	GGCTT	CATAA
cheetah	32599	14	56	4023	4	0
jackal	1959	22321	11431	12	428	424
OLIGO-REPRESENTATIVES
>GGCAT
--TAC-GT-AG-GGG-GCGAGCGTTATC-CGGATTCA-T-T-GGGCGTA-AA-GCGCGC-G-TAG-GC-G-------G--C-CG-C-G-T-AG----G-C-G-G--G-GGG-TC-AAA-TC-CC-GGGG-CT-CAA--CCC-C-GG-TCC--G-C-C-C-C-C--CG-A-A-CC-C-CGC--G-GCTCGGGTCCGG-TA-GGG-GA-GGGTGGAACACCCGGTGTAGCGGTGGAA-TGCGCAGATA-TCGGGT-G
>GGCTA
--TAC-GT-AG-GGG-GCGAGCGTTATC-CGGATTCA-T-T-GGGCGTA-AA-GCGCGC-G-TAG-GC-G-------G--C-CG-C-G-T-AG----G-C-G-G--G-GGG-TC-AAA-TC-CC-GGGG-CT-CAA--CCC-C-GG-TCC--G-C-C-C-C-C--CG-A-A-CC-C-CGC--G-GCTCGGGTCCGG-TA-GGG-GA-GGGTGGAATTCCCGGTGTAGCGGTGGAA-TGCGCAGATA-TCGGGA-G
>CATAT
--TAC-GT-AG-GGG-GCGAGCGTTATC-CGGATTCA-T-T-GGGCGTA-AA-GCGCGC-G-TAG-GC-G-------G--C-CC-G-G-C-AG----G-C-A-G--G-GGG-TC-AAA-TG-GC-GGGG-CT-CAA--CCC-C-GT-CCCG-C-C-C-C-C-T--GA-A-C-CG-C-CG---G-GCTCGGGTCCGG-TA-GGG-GA-GGGTGGAACACCCGGTGTAGCGGTGGAA-TGCGCAGATA-TCGGGT-G
>TCGAT
--TAC-GT-AG-GGG-GCGAGCGTTATC-CGGATTCA-T-T-GGGCGTA-AA-GCGCGC-G-TAG-GC-G-------G--C-CT-G-G-C-AG----G-C-C-T--G-GGG-TC-AAA-TC-CG-GGGG-CT-CAA--CCC-C-CG-TCCG-C-C-C-C-G-G--GA-A-C-CG-C-CT---G-GCTCGGGTCCGG-TA-GGG-GA-GGGTGGAACACCCGGTGTAGCGGTGGAA-TGCGCAGATA-TCGGGT-G
>GGCTT
--TAC-GT-AG-GGG-GCGAGCGTTATC-CGGATTCA-T-T-GGGCGTA-AA-GCGCGC-G-TAG-GC-G-------G--C-CG-C-G-T-AG----G-C-G-G--G-GGG-TC-AAA-TC-CC-GGGG-CT-CAA--CCC-C-GG-TCC--G-C-C-C-C-C--CG-A-A-CC-C-CGC--G-GCTCGGGTCCGG-TA-GGG-GA-GGGTGGAATTCCCGGTGTAGCGGTGGAA-TGCGCAGATA-TCGGGT-G
>CATAA
--TAC-GT-AG-GGG-GCGAGCGTTATC-CGGATTCA-T-T-GGGCGTA-AA-GCGCGC-G-TAG-GC-G-------G--C-CC-G-G-C-AG----G-C-A-G--G-GGG-TC-AAA-TG-GC-GGGG-CT-CAA--CCC-C-GT-CCCG-C-C-C-C-C-T--GA-A-C-CG-C-CG---G-GCTCGGGTCCGG-TA-GGG-GA-GGGTGGAACACCCGGTGTAGCGGTGGAA-TGCGCAGATA-TCGGGA-G

## Sheet: Dorea
MATRIX-COUNT
samples	ATG-CTTACTCGAGA	CAAC-CGGTCTAGAG	CTG--CGATCCGGAA	TTAC-CAATTTAAAC	CAGC-CGATCTAGAG	CAGC-AGACTTAAGA	TTGC-TAATTTAAAC	CAAC-CGGTCTAAGA	ATG-CTTACTCGTGA	ATG-CTTACTCAAGA	CTGC-TGACTTAAGG	CAAC-CGGTCTAAAG	CAGC-CGGTCTAGAA
cheetah	3763	9045	0	0	252	27	0	707	308	227	1	296	236
jackal	6185	8	3020	1935	866	892	739	3	268	312	344	0	2
OLIGO-REPRESENTATIVES
>ATG-CTTACTCGAGA
-TACGT-AGGGG-GCAAGCGTTATCCGGATTTACT-GGGTGTAAAGGGA-GCGTAGACGGA-TGTG-C-AAG-TC-T-GAAGTGAAAG-CCC-GGGG-CTCAA-CCC-C-GG-GACTGCTTT-GGAAA-CTGTGT-ATCTAGAGTGCCGGAGAGGTAAGCGGAATTCCCAGT-GTAGCG-GTGAAATGCGTAGATATTGGGAGGAACACCAGTGGCGAAGGCGGCTTACTGGAC-GGTAACTGACG-TTGAGGCT
>CAAC-CGGTCTAGAG
-TACGT-AGGGG-GCAAGCGTTATCCGGATTTACT-GGGTGTAAAGGGA-GCGTAGACGGC-AGTG-C-AAG-TC-T-GAAGTGAAAAC-CC-GGGG-CTCAA-CCC-C-GG-GACTGCTTT-GGAAA-CTGTGC-AGCTGGAGTGTCGGAGAGGCAAGCGGAATTCCTAGT-GTAGCG-GTGAAATGCGTAGATATTAGGAGGAACACCAGTGGCGAAGGCGGCTTGCTGGAC-GATGACTGACG-TTGAGGCT
>CTG--CGATCCGGAA
-TACGT-ATGGT-GCAAGCGTTATCCGGATTTACT-GGGTGTAAAGGGA-GCGTAGACGGC-TGTG-T-AAG-TC-T-GGAGTGAAAG--CCCGGGG-CTCAA-CCC-C-GG-GACTGCTTT-GGAAA-CTATGC-AGCTAGAGTATCGGAGAGGCAAGTGGAATTCCCAGT-GTAGCGGTG-AAATGCGTAGATATTGGGAGGAACACCAGTGGCGAAGGCGGCTTGCTGGAC-GATAACTGACG-TTGAGGCT
>TTAC-CAATTTAAAC
-TACGT-ATGGT-GCAAGCGTTATCCGGATTTACT-GGGTGTAAAGGGA-GCGTAGACGGT-TGTG-T-AAG-TC-T-GATGTGAAAAC-CC-GGGG-CTCAA-CCC-C-GG-GACTGCATT-GGAAA-CTATGC-AACTAGAGTGTCGGAGAGGTAAGCGGAATTCCTAGT-GTAGCG-GTGAAATGCGTAGATATTAGGAGGAACACCAGTGGCGAAGGCGGCTTACTGGAC-GATCACTGACG-TTGAGGCT
>CAGC-CGATCTAGAG
-TACGT-AGGGG-GCAAGCGTTATCCGGATTTACT-GGGTGTAAAGGGA-GCGTAGACGGC-AGTG-C-AAG-TC-T-GAAGTGAAAGC-CC-GGGG-CTCAA-CCC-C-GG-GACTGCTTT-GGAAA-CTGTGC-AGCTAGAGTGTCGGAGAGGCAAGCGGAATTCCTAGT-GTAGCG-GTGAAATGCGTAGATATTAGGAGGAACACCAGTGGCGAAGGCGGCTTGCTGGAC-GATGACTGACG-TTGAGGCT
>CAGC-AGACTTAAGA
-TACGT-AGGGG-GCAAGCGTTATCCGGATTTACT-GGGTGTAAAGGGA-GCGTAGACGGC-ATGG-C-AAG-TC-T-GAAGTGAAAGC-CC-GGGG-CTCAA-CCC-CG-G-GACTGCTTT-GGAAA-CTGTCA-GGCTAGAGTGCTGGAGAGGTAAGTGGAATTCCTAGT-GTAGCG-GTGAAATGCGTAGATATTAGGAGGAACACCAGTGGCGAAGGCGGCTTACTGGAC-AGTAACTGACG-TTGAGGCT
>TTGC-TAATTTAAAC
-TACGT-ATGGT-GCAAGCGTTATCCGGATTTACT-GGGTGTAAAGGGA-GCGTAGACGGT-TGTG-T-AAG-TC-T-GATGTGAAAGC-CC-GGGG-CTCAA-CCC-C-GG-GACTGCATT-GGAAA-CTATGT-AACTAGAGTGTCGGAGAGGTAAGCGGAATTCCTAGT-GTAGCG-GTGAAATGCGTAGATATTAGGAGGAACACCAGTGGCGAAGGCGGCTTACTGGAC-GATCACTGACG-TTGAGGCT
>CAAC-CGGTCTAAGA
-TACGT-AGGGG-GCAAGCGTTATCCGGATTTACT-GGGTGTAAAGGGA-GCGTAGACGGC-AGTG-C-AAG-TC-T-GAAGTGAAAAC-CC-GGGG-CTCAA-C-CCC-GG-GACTGCTTT-GGAAA-CTGTGC-AGCTGGAGTGTCGGAGAGGCAAGCGGAATTCCTAGT-GTAGCG-GTGAAATGCGTAGATATTAGGAGGAACACCAGTGGCGAAGGCGGCTTACTGGAC-GGTAACTGACG-TTGAGGCT
>ATG-CTTACTCGTGA
-TACGT-AGGGG-GCAAGCGTTATCCGGATTTACT-GGGTGTAAAGGGA-GCGTAGACGGA-TGTG-C-AAG-TC-T-GAAGTGAAAG-CCC-GGGG-CTCAA-CCC-C-GG-GACTGCTTT-GGAAA-CTGTGT-ATCTAGAGTGCCGGAGAGGTAAGCGGAATTCCCAGT-GTAGCG-GTGAAATGCGTAGATATTGGGAGGAACACCAGTAGCGAAGGCGGCTTTCTGGAC-TGTAACTGACG-CTGAGGCA
>ATG-CTTACTCAAGA
-TACGT-AGGGG-GCAAGCGTTATCCGGATTTACT-GGGTGTAAAGGGA-GCGTAGACGGA-TGTG-C-AAG-TC-T-GAAGTGAAAG-CCC-GGGG-CTCAA-CCC-C-GG-GACTGCTTT-GGAAA-CTGTGT-ATCTAGAGTGCCGGAGAGGTAAGCGGAATTCCCAGT-GTAGCG-GTGAAATGCGTAGATATTAGGAGGAACACCAGTGGCGAAGGCGGCTTACTGGAC-GGTAACTGACG-TTGAGGCT
>CTGC-TGACTTAAGG
-TACGT-AGGGG-GCAAGCGTTATCCGGATTTACT-GGGTGTAAAGGGA-GCGTAGACGGC-TGTG-C-AAG-TC-T-GAAGTGAAAGC-CC-GGGG-CTCAA-CCC-C-GG-GACTGCTTT-GGAAA-CTGTAT-AGCTAGAGTGCTGGAGAGGTAAGTGGAATTCCTAGT-GTAGCG-GTGAAATGCGTAGATATTAGGAGGAACACCAGTGGCGAAGGCGGCTTACTGGAC-AGTGACTGACG-TTGAGGCT
>CAAC-CGGTCTAAAG
-TACGT-AGGGG-GCAAGCGTTATCCGGATTTACT-GGGTGTAAAGGGA-GCGTAGACGGC-AGTG-C-AAG-TC-T-GAAGTGAAAAC-CC-GGGG-CTCAA-CCC-C-GG-GACTGCTTT-GGAAA-CTGTGC-AGCTGGAGTGTCGGAGAGGCAAGCGGAATTCCTAGT-GTAGCG-GTGAAATGCGTAGATATTAGGAGGAACACCAGTGGCGAAGGCGGCTTACTGGAC-GATGACTGACG-TTGAGGCT
>CAGC-CGGTCTAGAA
-TACGT-AGGGG-GCAAGCGTTATCCGGATTTACT-GGGTGTAAAGGGA-GCGTAGACGGC-AGTG-C-AAG-TC-T-GAAGTGAAAGC-CC-GGGG-CTCAA-CCC-C-GG-GACTGCTTT-GGAAA-CTGTGC-AGCTGGAGTGTCGGAGAGGCAAGCGGAATTCCTAGT-GTAGCG-GTGAAATGCGTAGATATTAGGAGGAACACCAGTGGCGAAGGCGGCTTGCTGGAC-GATAACTGACG-TTGAGGCT

## Sheet: Enterobacteriaceae
MATRIX-COUNT
samples	GTAG	TGTG	GTAA	GTCG	TTAG	GTAT	GGAG
cheetah	30001	679	62	182	210	372	353
jackal	28674	448	995	609	524	362	30
OLIGO-REPRESENTATIVES
>GTAG
--TACGG-AGGGTGCAAGCGTTAATCGGAATTAC-TGGGCGTA-AAGCGCACGCAGGCGGTTTGT-TAAGTCAG-ATGTG-A-AA-TC-CC-CGGGCTCAACCT-GGG-AA-CTGCATCTGATACTGGCAAG-CTTGAGTCTCG-TA-G-A---G-GG-G-GG-TAG-AATTCCAGGTGTAGCGGTGAAATGCGTAGAGATCTGGAGGAATACCGGTGGCGAAGGCG-G-C-C-CCCTG-GAC-GAAGACTGACG
>TGTG
--TACGT-AGGGGGCTAGCGTTATCCGGATTTAC-TGGGCGTA-AAGCGCACGCAGGCGGTTTGT-TAAGTCAG-ATGTG-A-AA-TC-CC-CGGGCTCAACCT-GGG-AA-CTGCATCTGATACTGGCAAG-CTTGAGTCTCG-TA-G-A---G-GG-G-GG-TAG-AATTCCAGGTGTAGCGGTGAAATGCGTAGAGATCTGGAGGAATACCGGTGGCGAAGGCG-G-C-C-CCCTG-GAC-GAAGACTGACG
>GTAA
--TACGG-AGGGTGCAAGCGTTAATCGGAATTAC-TGGGCGTA-AAGCGCACGCAGGCGGTCTGT-CAAGTCGG-ATGTG-A-AA-TC-CC-CGGGCTCAACCT-GGG-AA-CTGCATTCGAAACTGGCAGG-CTAGAGTCTTG-TA-G-A---G-GG-G-GG-TAG-AATTCCAGGTGTAGCGGTGAAATGCGTAGAGATCTGGAGGAATACCGGTGGCGAAGGCG-G-C-C-CCCTG-GAC-AAAGACTGACG
>GTCG
--TACGG-AGGGTGCAAGCGTTACTCGGAATTAC-TGGGCGTA-AAGCGCACGCAGGCGGTTTGT-TAAGTCAG-ATGTG-A-AA-TC-CC-CGGGCTCAACCT-GGG-AA-CTGCATCTGATACTGGCAAG-CTTGAGTCTCG-TA-G-A---G-GG-G-GG-TAG-AATTCCAGGTGTAGCGGTGAAATGCGTAGAGATCTGGAGGAATACCGGTGGCGAAGGCG-G-C-C-CCCTG-GAC-GAAGACTGACG
>TTAG
--TACGT-AGGGTGCAAGCGTTAATCGGAATTAC-TGGGCGTA-AAGCGCACGCAGGCGGTTTGT-TAAGTCAG-ATGTG-A-AA-TC-CC-CGGGCTCAACCT-GGG-AA-CTGCATCTGATACTGGCAAG-CTTGAGTCTCG-TA-G-A---G-GG-G-GG-TAG-AATTCCAGGTGTAGCGGTGAAATGCGTAGAGATCTGGAGGAATACCGGTGGCGAAGGCG-G-C-C-CCCTG-GAC-GAAGACTGACG
>GTAT
--TACGG-AGGGTGCAAGCGTTAATCGGAATTAC-TGGGCGTA-AAGCGCACGCAGGCGGTTTGT-TAAGTCAG-ATGTG-A-AA-TC-CC-CGGGCTCAACCT-GGG-AA-CTGCATCTGATACTGGCAAG-CTTGAGTCTCG-TA-G-A---G-GG-G-GG-TAG-AATTCCAGGTGTAGCGGTGAAATGCGTAGATATTGGGAGGAACACCAGTAGCGAAGGCG-G-C-T-TTCTG-GAC-TGTAACTGACG
>GGAG
--TACGG-AGGGGGCAAGCGTTAATCGGAATTAC-TGGGCGTA-AAGCGCACGCAGGCGGTTTGT-TAAGTCAG-ATGTG-A-AA-TC-CC-CGGGCTCAACCT-GGG-AA-CTGCATCTGATACTGGCAAG-CTTGAGTCTCG-TA-G-A---G-GG-G-GG-TAG-AATTCCAGGTGTAGCGGTGAAATGCGTAGAGATCTGGAGGAATACCGGTGGCGAAGGCG-G-C-C-CCCTG-GAC-GAAGACTGACG

## Sheet: Enterococcus
MATRIX-COUNT
samples	TGAGGATAGGCTTTGA	TGAGGATAGGCTTTGG	TGAGAATAGGCTTTGA	TGAGGATAGACTTTGA	TGAGGATAGGCTTAGA	TCAAGATAGGCTTTGA	TGAGGATGGGCTTTGA	TGGGGATAGGCTTTGA	GGAGGATAGGCTTTGA	TGAGGCTGGGCCAGGA
cheetah	1172	7	12	1	20	9	25	9	24	16
jackal	1045	76	62	46	21	25	7	21	5	3
OLIGO-REPRESENTATIVES
>TGAGGATAGGCTTTGA
-TACGTAGGTGGCAAGCGTTGTCCGGATTTATTGGGCGTAAAGCGAGCGCAGGCGG-TTTCTTAAGTCTGATGTGAAA-GCCCCCG-GCTCAACC-GGGGAGGGTCA-TTGGAAACTGGGAGACTTGAGTGCAGAA-GAGGAGAGTGGAATTCCATGTGTAGCGGTGAAATGCGTAGATATATGGAGGAACACCAGTGGCGAAGGCGGCTCTCTGGTC-TG-TAACTGACGCTGAGGCTCGAAAGCG-TGGG-GAG-CAAACAGG
>TGAGGATAGGCTTTGG
-TACGTAGGTGGCAAGCGTTGTCCGGATTTATTGGGCGTAAAGCGAGCGCAGGCGG-TTTCTTAAGTCTGATGTGAAA-GCCCCCG-GCTCAACC-GGGGAGGGTCA-TTGGAAACTGGGAGACTTGAGTGCAGAA-GAGGAGAGTGGAATTCCATGTGTAGCGGTGAAATGCGTAGATATATGGAGGAACACCAGTGGCGAAGGCGGCTCTCTGGTC-TG-TAACTGACGCTGAGGCTCGAAAGCG-TGGG-GAG-CGAACAGG
>TGAGAATAGGCTTTGA
-TACGTAGGTGGCAAGCGTTGTCCGGATTTATTGGGCGTAAAGCGAGCGCAGGCGG-TTTCTTAAGTCTGATGTGAAA-GCCCCCG-GCTCAACC-GGGGAGGGTCA-TTGGAAACTGGGAAACTTGAGTGCAGAA-GAGGAGAGTGGAATTCCATGTGTAGCGGTGAAATGCGTAGATATATGGAGGAACACCAGTGGCGAAGGCGGCTCTCTGGTC-TG-TAACTGACGCTGAGGCTCGAAAGCG-TGGG-GAG-CAAACAGG
>TGAGGATAGACTTTGA
-TACGTAGGTGGCAAGCGTTGTCCGGATTTATTGGGCGTAAAGCGAGCGCAGGCGG-TTTCTTAAGTCTGATGTGAAA-GCCCCCG-GCTCAACC-GGGGAGGGTCA-TTGGAAACTGGGAGACTTGAGTGCAGAA-GAGGAGAGTGGAATTCCATGTGTAGCGGTGAAATGCGTAGATATATGGAGGAACACCAGTGGCGAAGGCGACTCTCTGGTC-TG-TAACTGACGCTGAGGCTCGAAAGCG-TGGG-GAG-CAAACAGG
>TGAGGATAGGCTTAGA
-TACGTAGGTGGCAAGCGTTGTCCGGATTTATTGGGCGTAAAGCGAGCGCAGGCGG-TTTCTTAAGTCTGATGTGAAA-GCCCCCG-GCTCAACC-GGGGAGGGTCA-TTGGAAACTGGGAGACTTGAGTGCAGAA-GAGGAGAGTGGAATTCCATGTGTAGCGGTGAAATGCGTAGATATATGGAGGAACACCAGTGGCGAAGGCGGCTCTCTGGTC-TG-TAACTGACGCTGAGGCACGAAAGCG-TGGG-GAG-CAAACAGG
>TCAAGATAGGCTTTGA
-TACGTATGTCGCAAGCGTTATCCGGATTTATTGGGCGTAAAGCGAGCGCAGGCGG-TTTCTTAAGTCTGATGTGAAA-GCCCCCG-GCTCAACC-GGGGAGGGTCA-TTGGAAACTGGGAGACTTGAGTGCAGAA-GAGGAGAGTGGAATTCCATGTGTAGCGGTGAAATGCGTAGATATATGGAGGAACACCAGTGGCGAAGGCGGCTCTCTGGTC-TG-TAACTGACGCTGAGGCTCGAAAGCG-TGGG-GAG-CAAACAGG
>TGAGGATGGGCTTTGA
-TACGTAGGTGGCAAGCGTTGTCCGGATTTATTGGGCGTAAAGCGAGCGCAGGCGG-TTTCTTAAGTCTGATGTGAAA-GCCCCCG-GCTCAACC-GGGGAGGGTCA-TTGGAAACTGGGAGACTTGAGTGCAGAA-GAGGAGAGTGGAATTCCATGTGTAGCGGTGAAATGCGTAGATATATGGAGGAACACCGGTGGCGAAAGCGGCTCTCTGGTC-TG-TAACTGACGCTGAGGCTCGAAAGCG-TGGG-GAG-CAAACAGG
>TGGGGATAGGCTTTGA
-TACGTAGGTGGCGAGCGTTGTCCGGATTTATTGGGCGTAAAGCGAGCGCAGGCGG-TTTCTTAAGTCTGATGTGAAA-GCCCCCG-GCTCAACC-GGGGAGGGTCA-TTGGAAACTGGGAGACTTGAGTGCAGAA-GAGGAGAGTGGAATTCCATGTGTAGCGGTGAAATGCGTAGATATATGGAGGAACACCAGTGGCGAAGGCGGCTCTCTGGTC-TG-TAACTGACGCTGAGGCTCGAAAGCG-TGGG-GAG-CAAACAGG
>GGAGGATAGGCTTTGA
-TACGTAGGGGGCAAGCGTTGTCCGGATTTATTGGGCGTAAAGCGAGCGCAGGCGG-TTTCTTAAGTCTGATGTGAAA-GCCCCCG-GCTCAACC-GGGGAGGGTCA-TTGGAAACTGGGAGACTTGAGTGCAGAA-GAGGAGAGTGGAATTCCATGTGTAGCGGTGAAATGCGTAGATATATGGAGGAACACCAGTGGCGAAGGCGGCTCTCTGGTC-TG-TAACTGACGCTGAGGCTCGAAAGCG-TGGG-GAG-CAAACAGG
>TGAGGCTGGGCCAGGA
-TACGTAGGTGGCAAGCGTTGTCCGGATTTATTGGGCGTAAAGCGAGCGCAGGCGG-TTTCTTAAGTCTGATGTGAAA-GCCCCCG-GCTCAACC-GGGGAGGGTCA-TTGGAAACTGGGAGACTTGAGTGCAGAA-GAGGAGAGTGGAATTCCATGTGTAGCGGTGAAATGCGTAGAGATCTGGAGGAATACCGGTGGCGAAGGCGGCCCCCTGGAC-GA-AGACTGACGCTCAGGTGCGAAAGCG-TGGG-GAG-CAAACAGG

## Sheet: Eubacterium
MATRIX-COUNT
samples	GCGCGACCCCCAT	GTACAGCCCCCAT	ATATAGTTGAAGC	GTGCAAATCCTAT	GTATAGTTGAAGC	GCGCGACCCCCAC	GTACAGCCCCCAC	TCGCGACCCCCAT	GCTGGAACCTTAT	ATACAGCCCCCAT	ACGCGACCCCCAT	TTACAGCCCCCAT	GCGCGACTTATAC
cheetah	2279	120	65	10	0	117	17	63	0	4	44	4	32
jackal	5	1241	783	249	158	0	83	0	57	52	0	35	0
OLIGO-REPRESENTATIVES
>GCGCGACCCCCAT
-TACG-TAGGTG-GCGAGCGTTATCCGGAATGATTGGGCGTAAAGGGTGCGTAGGTGGCTCGTTAAGTCTGGAGTCAAAGCCGGCAGCTCAACTG-TCGTA-C-GCTTT-GGAAACTGGCGAGCTCGAGTGC-AGGAGAGGGCGATGGAACTCCATGTGTAGCGGTAAAATGCGTAGATATATGGAAGAACACCAGTGGCGAAGGCGGTCGCCTGGCC-TGCAACTGACACTGAAGCACGAAAGCG-TGGGGAGCAAATAGG
>GTACAGCCCCCAT
-TACG-TAGGTG-GCGAGCGTTATCCGGAATGATTGGGCGTAAAGGGTGCGTAGGTGGCTTGTTAAGTCTGAAGTCAAAGCCGGCAGCTCAACTG-TCGTA-C-GCTTT-GGAAACTGGCAGGCTCGAGTGC-AGGAGAGGGCGATGGAACTCCATGTGTAGCGGTAAAATGCGTAGATATATGGAAGAACACCAGTGGCGAAGGCGGTCGCCTGGCC-TGCAACTGACACTGAAGCACGAAAGCG-TGGGGAGCAAATAGG
>ATATAGTTGAAGC
-TACGT-AGGGGA-CAAGCGTTGTCCGGAATGACTGGGCGTAAAGGGCGCGTAGGCGGTTTATTAAGTCTGATGTGAAAGGTACCGGCTCAACCG-GTGAAGT-GCATT-GGAAACTGGTAGACTTGAGTAT-TGGAGAGGCAAGTGGAATTCCTAGTGTAGCGGTGAAATGCGTAGATATTAGGAGGAACACCAGTGGCGAAGGCGGCTTGCTGGAC-AAATACTGACGCTGAGGTGCGAAAGCG-TGGGGAGCGAACAGG
>GTGCAAATCCTAT
-TACG-TAGGTG-GCGAGCGTTATCCGGAATGATTGGGCGTAAAGGGTGCGTAGGTGGCTTGTTAAGTCTGGAGTCAAAGCCGGCAGCTCAACTG-TCGTA-C-GCTTT-GGAAACTGGCAAGCTAGAGTGC-AGGAGAGGGCAATGGAACTCCATGTGTAGCGGTAAAATGCGTAGATATATGGAAGAACACCAGTGGCGAAGGCGGTTGCCTGGCC-TGTAACTGACACTGAAGCACGAAAGCG-TGGGGAGCAAATAGG
>GTATAGTTGAAGC
-TACGT-AGGGGA-CGAGCGTTGTCCGGAATGACTGGGCGTAAAGGGCGCGTAGGCGGTTTATTAAGTCTGATGTGAAAGGTACCGGCTCAACCG-GTGAAGT-GCATT-GGAAACTGGTAGACTTGAGTAT-TGGAGAGGCAAGTGGAATTCCTAGTGTAGCGGTGAAATGCGTAGATATTAGGAGGAACACCAGTGGCGAAGGCGGCTTGCTGGAC-AAATACTGACGCTGAGGTGCGAAAGCG-TGGGGAGCGAACAGG
>GCGCGACCCCCAC
-TACG-TAGGTG-GCGAGCGTTATCCGGAATGATTGGGCGTAAAGGGTGCGTAGGTGGCTCGTTAAGTCTGGAGTCAAAGCCGGCAGCTCAACTG-TCGTA-C-GCTTT-GGAAACTGGCGAGCTCGAGTGC-AGGAGAGGGCGATGGAACTCCATGTGTAGCGGTAAAATGCGTAGATATATGGAAGAACACCAGTGGCGAAGGCGGTCGCCTGGCC-TGCAACTGACACTGAAGCACGAAAGCG-TGGGGAGCAAACAGG
>GTACAGCCCCCAC
-TACG-TAGGTG-GCGAGCGTTATCCGGAATGATTGGGCGTAAAGGGTGCGTAGGTGGCTTGTTAAGTCTGAAGTCAAAGCCGGCAGCTCAACTG-TCGTA-C-GCTTT-GGAAACTGGCAGGCTCGAGTGC-AGGAGAGGGCGATGGAACTCCATGTGTAGCGGTAAAATGCGTAGATATATGGAAGAACACCAGTGGCGAAGGCGGTCGCCTGGCC-TGCAACTGACACTGAAGCACGAAAGCG-TGGGGAGCAAACAGG
>TCGCGACCCCCAT
-TACG-TAGGGG-GCTAGCGTTATCCGGATTTACTGGGCGTAAAGGGTGCGTAGGTGGCTCGTTAAGTCTGGAGTCAAAGCCGGCAGCTCAACTG-TCGTA-C-GCTTT-GGAAACTGGCGAGCTCGAGTGC-AGGAGAGGGCGATGGAACTCCATGTGTAGCGGTAAAATGCGTAGATATATGGAAGAACACCAGTGGCGAAGGCGGTCGCCTGGCC-TGCAACTGACACTGAAGCACGAAAGCG-TGGGGAGCAAATAGG
>GCTGGAACCTTAT
-TACG-TAGGTG-GCGAGCGTTATCCGGAATGATTGGGCGTAAAGGGTGCGTAGGCGGTACGGTAAGTCTGTAGTAAAAGGCGGCAGCTCAACTG-TCGTA-G-GCTAT-GGAAACTGTCGAACTAGAGTGC-AGAAGAGGGCGATGGAACTCCATGTGTAGCGGTAAAATGCGTAGATATATGGAAGAACACCAGTGGCGAAGGCGGTCGCCTGGTC-TGTAACTGACGCTGAAGCACGAAAGCG-TGGGGAGCAAATAGG
>ATACAGCCCCCAT
-TACG-TAGGGG-GCAAGCGTTATCCGGAATGATTGGGCGTAAAGGGTGCGTAGGTGGCTTGTTAAGTCTGAAGTCAAAGCCGGCAGCTCAACTG-TCGTA-C-GCTTT-GGAAACTGGCAGGCTCGAGTGC-AGGAGAGGGCGATGGAACTCCATGTGTAGCGGTAAAATGCGTAGATATATGGAAGAACACCAGTGGCGAAGGCGGTCGCCTGGCC-TGCAACTGACACTGAAGCACGAAAGCG-TGGGGAGCAAATAGG
>ACGCGACCCCCAT
-TACG-TAGGGG-GCAAGCGTTATCCGGAATGATTGGGCGTAAAGGGTGCGTAGGTGGCTCGTTAAGTCTGGAGTCAAAGCCGGCAGCTCAACTG-TCGTA-C-GCTTT-GGAAACTGGCGAGCTCGAGTGC-AGGAGAGGGCGATGGAACTCCATGTGTAGCGGTAAAATGCGTAGATATATGGAAGAACACCAGTGGCGAAGGCGGTCGCCTGGCC-TGCAACTGACACTGAAGCACGAAAGCG-TGGGGAGCAAATAGG
>TTACAGCCCCCAT
-TACG-TAGGGG-GCTAGCGTTATCCGGATTTACTGGGCGTAAAGGGTGCGTAGGTGGCTTGTTAAGTCTGAAGTCAAAGCCGGCAGCTCAACTG-TCGTA-C-GCTTT-GGAAACTGGCAGGCTCGAGTGC-AGGAGAGGGCGATGGAACTCCATGTGTAGCGGTAAAATGCGTAGATATATGGAAGAACACCAGTGGCGAAGGCGGTCGCCTGGCC-TGCAACTGACACTGAAGCACGAAAGCG-TGGGGAGCAAATAGG
>GCGCGACTTATAC
-TACG-TAGGTG-GCGAGCGTTATCCGGAATGATTGGGCGTAAAGGGTGCGTAGGTGGCTCGTTAAGTCTGGAGTCAAAGCCGGCAGCTCAACTG-TCGTA-C-GCTTT-GGAAACTGGCGAGCTCGAGTGC-AGGAGAGGGCGATGGAACTCCATGTGTAGCGGTAAAATGCGTAGATATTGGGAGGAACACCAGTAGCGAAGGCGGCTTTCTGGAC-TGTAACTGACGCTGAGGCACGAAAGCG-TGGGGAGCAAACAGG

## Sheet: Fusobacteriaceae
MATRIX-COUNT
samples	CTA-AAAGGCCTGAGT	CCG-AGGAATTCGGAG	TTA-TAGAATTCAGAG	CTATAAAGGCCTGAGT	TTG-AAGAATTCAGAG	CTG-AGGAATTCAGAG	CAATTTGGATTCGGGG	CTA-AAAAATTCAGAG	CTA-AAAAATTCGGAG	TTA-AAAGGCCTGAGT	CCG-AGGGGCCTGAGT	CTG-AGGAATTCGGAG	CCG-AGGAATTCAGAG	TTA-AAGGATCCGGGT	TTATAAGGATCCGGGT
cheetah	230485	41	5735	7658	12138	280	2321	3097	25	1972	15	6	22	124	25
jackal	135191	31778	12161	10140	6	8793	6536	2848	5007	2964	4838	4237	3293	2971	2937
OLIGO-REPRESENTATIVES
>CTA-AAAGGCCTGAGT
--------TAC-GT-AT-GT-CGCA-AGCG-TTAT-CCGGATTTA-TT-GGGCGTAAAGCGC-GTC-TAGGCGG-T-TT-GG-T-AAG-TCTG-ATG-TG-AAA-AT-GC-GGGG-CTCAA--CT-C-C-GT-AT-TGCGTT-G-GAAACTG-CCAAA-CTAGAGTACTGGA-GA-G-GT-A-GGCGGAACTACAAGTGTA-GAGGTGAAA-TTCGTAGAT-A-TTT-GTAGG-AATGCCGA-T-GGG-GAA-GCCAGCC-TACTGGAC-AG-ATACTGACGCTAAAGCG-CGA-AA-GC-G-TGGG-TAG-CAAACA-GG-
>CCG-AGGAATTCGGAG
--------TAC-GT-AT-GT-CGCA-AGCG-TTAT-CCGGATTTA-TT-GGGCGTAAAGCGC-GTC-TAGGCGG-T-CT-GG-T-AAG-TCTG-ATG-TG-GAA-AT-GC-GGGG-CTCAA--CT-C-C-GT-AT-TGCGTT-G-GAAACTG-CCAGA-CTAGAGTACTGGA-GA-G-GT-G-GGCGGAACTACAAGTGTA-GAGGTGAAA-TTCGTAGAT-A-TTT-GTAGG-AATGCCGA-T-AGA-GAA-GTCAGCT-CACTGGAC-AG-ATACTGACGCTGAAGCG-CGA-AA-GC-A-TGGG-GAG-CAAACA-GG-
>TTA-TAGAATTCAGAG
--------TAC-GT-AT-GT-CGCA-AGCG-TTAT-CCGGATTTA-TT-GGGCGTAAAGCGC-GTC-TAGGTGG-T-TT-GG-T-AAG-TCTG-ATG-TG-AAA-AT-GC-GGGG-CTCAA--CT-C-C-GT-AT-TGCGTT-G-GAAACTG-CCTAA-CTAGAGTATCGGA-GA-G-GT-G-GGCGGAACTACAAGTGTA-GAGGTGAAA-TTCGTAGAT-A-TTT-GTAGG-AATGCCGA-T-AGA-GAA-GTCAGCT-CACTGGAC-GA-ATACTGACACTGAAGCG-CGA-AA-GC-A-TGGG-GAG-CAAACA-GG-
>CTATAAAGGCCTGAGT
--------TAC-GT-AT-GT-CGCA-AGCG-TTAT-CCGGATTTA-TT-GGGCGTAAAGCGC-GTC-TAGGCGG-T-TT-GG-T-AAG-TCTG-ATG-TG-AAA-AT-GC-GGGG-CTCAA--CT-C-C-GT-AT-TGCGTT-G-GAAACTGT-CAAA-CTAGAGTACTGGA-GA-G-GT-A-GGCGGAACTACAAGTGTA-GAGGTGAAA-TTCGTAGAT-A-TTT-GTAGG-AATGCCGA-T-GGG-GAA-GCCAGCC-TACTGGAC-AG-ATACTGACGCTAAAGCG-CGA-AA-GC-G-TGGG-TAG-CAAACA-GG-
>TTG-AAGAATTCAGAG
--------TAC-GT-AT-GT-CGCA-AGCG-TTAT-CCGGATTTA-TT-GGGCGTAAAGCGC-GTC-TAGGTGG-T-TT-GG-T-AAG-TCTG-ATG-TG-GAA-AT-GC-GGGG-CTCAA--CT-C-C-GT-AT-TGCGTT-G-GAAACTG-CCAAA-CTAGAGTACTGGA-GA-G-GT-G-GGCGGAACTACAAGTGTA-GAGGTGAAA-TTCGTAGAT-A-TTT-GTAGG-AATGCCGA-T-AGA-GAA-GTCAGCT-CACTGGAC-AG-ATACTGACACTGAAGCG-CGA-AA-GC-A-TGGG-GAG-CAAACA-GG-
>CTG-AGGAATTCAGAG
--------TAC-GT-AT-GT-CGCA-AGCG-TTAT-CCGGATTTA-TT-GGGCGTAAAGCGC-GTC-TAGGCGG-T-TT-GG-T-AAG-TCTG-ATG-TG-GAA-AT-GC-GGGG-CTCAA--CT-C-C-GT-AT-TGCGTT-G-GAAACTG-CCAGA-CTAGAGTACTGGA-GA-G-GT-G-GGCGGAACTACAAGTGTA-GAGGTGAAA-TTCGTAGAT-A-TTT-GTAGG-AATGCCGA-T-AGA-GAA-GTCAGCT-CACTGGAC-AG-ATACTGACACTGAAGCG-CGA-AA-GC-A-TGGG-GAG-CAAACA-GG-
>CAATTTGGATTCGGGG
--------TAC-GT-AT-GT-CGCA-AGCG-TTAT-CCGGATTTA-TT-GGGCGTAAAGCGC-GTC-TAGGCGG-A-AA-GA-T-AAG-TCTG-ATG-TG-AAA-AT-GC-GGGG-CTCAA--CT-C-C-GT-AT-TGCGTT-G-GAAACTGTCTTT--CTAGAGTACTGGA-GA-G-GT-G-GGCGGAACTACAAGTGTA-GAGGTGAAA-TTCGTAGAT-A-TTT-GTAGG-AATGCCGA-T-GGA-GAA-GTCAGCT-CACTGGAC-AG-ATACTGACGCTGAAGCG-CGA-AA-GC-G-TGGG-GAG-CAAACA-GG-
>CTA-AAAAATTCAGAG
--------TAC-GT-AT-GT-CGCA-AGCG-TTAT-CCGGATTTA-TT-GGGCGTAAAGCGC-GTC-TAGGCGG-T-TT-GG-T-AAG-TCTG-ATG-TG-AAA-AT-GC-GGGG-CTCAA--CT-C-C-GT-AT-TGCGTT-G-GAAACTG-CCAAA-CTAGAGTACTGGA-GA-G-GT-A-GGCGGAACTACAAGTGTA-GAGGTGAAA-TTCGTAGAT-A-TTT-GTAGG-AATGCCGA-T-AGA-GAA-GTCAGCT-CACTGGAC-AG-ATACTGACACTGAAGCG-CGA-AA-GC-A-TGGG-GAG-CAAACA-GG-
>CTA-AAAAATTCGGAG
--------TAC-GT-AT-GT-CGCA-AGCG-TTAT-CCGGATTTA-TT-GGGCGTAAAGCGC-GTC-TAGGCGG-T-TT-GG-T-AAG-TCTG-ATG-TG-AAA-AT-GC-GGGG-CTCAA--CT-C-C-GT-AT-TGCGTT-G-GAAACTG-CCAAA-CTAGAGTACTGGA-GA-G-GT-A-GGCGGAACTACAAGTGTA-GAGGTGAAA-TTCGTAGAT-A-TTT-GTAGG-AATGCCGA-T-AGA-GAA-GTCAGCT-CACTGGAC-AG-ATACTGACGCTGAAGCG-CGA-AA-GC-A-TGGG-GAG-CAAACA-GG-
>TTA-AAAGGCCTGAGT
--------TAC-GT-AT-GT-CGCA-AGCG-TTAT-CCGGATTTA-TT-GGGCGTAAAGCGC-GTC-TAGGTGG-T-TT-GG-T-AAG-TCTG-ATG-TG-AAA-AT-GC-GGGG-CTCAA--CT-C-C-GT-AT-TGCGTT-G-GAAACTG-CCAAA-CTAGAGTACTGGA-GA-G-GT-A-GGCGGAACTACAAGTGTA-GAGGTGAAA-TTCGTAGAT-A-TTT-GTAGG-AATGCCGA-T-GGG-GAA-GCCAGCC-TACTGGAC-AG-ATACTGACGCTAAAGCG-CGA-AA-GC-G-TGGG-TAG-CAAACA-GG-
>CCG-AGGGGCCTGAGT
--------TAC-GT-AT-GT-CGCA-AGCG-TTAT-CCGGATTTA-TT-GGGCGTAAAGCGC-GTC-TAGGCGG-T-CT-GG-T-AAG-TCTG-ATG-TG-GAA-AT-GC-GGGG-CTCAA--CT-C-C-GT-AT-TGCGTT-G-GAAACTG-CCAGA-CTAGAGTACTGGA-GA-G-GT-G-GGCGGAACTACAAGTGTA-GAGGTGAAA-TTCGTAGAT-A-TTT-GTAGG-AATGCCGA-T-GGG-GAA-GCCAGCC-TACTGGAC-AG-ATACTGACGCTAAAGCG-CGA-AA-GC-G-TGGG-TAG-CAAACA-GG-
>CTG-AGGAATTCGGAG
--------TAC-GT-AT-GT-CGCA-AGCG-TTAT-CCGGATTTA-TT-GGGCGTAAAGCGC-GTC-TAGGCGG-T-TT-GG-T-AAG-TCTG-ATG-TG-GAA-AT-GC-GGGG-CTCAA--CT-C-C-GT-AT-TGCGTT-G-GAAACTG-CCAGA-CTAGAGTACTGGA-GA-G-GT-G-GGCGGAACTACAAGTGTA-GAGGTGAAA-TTCGTAGAT-A-TTT-GTAGG-AATGCCGA-T-AGA-GAA-GTCAGCT-CACTGGAC-AG-ATACTGACGCTGAAGCG-CGA-AA-GC-A-TGGG-GAG-CAAACA-GG-
>CCG-AGGAATTCAGAG
--------TAC-GT-AT-GT-CGCA-AGCG-TTAT-CCGGATTTA-TT-GGGCGTAAAGCGC-GTC-TAGGCGG-T-CT-GG-T-AAG-TCTG-ATG-TG-GAA-AT-GC-GGGG-CTCAA--CT-C-C-GT-AT-TGCGTT-G-GAAACTG-CCAGA-CTAGAGTACTGGA-GA-G-GT-G-GGCGGAACTACAAGTGTA-GAGGTGAAA-TTCGTAGAT-A-TTT-GTAGG-AATGCCGA-T-AGA-GAA-GTCAGCT-CACTGGAC-AG-ATACTGACACTGAAGCG-CGA-AA-GC-A-TGGG-GAG-CAAACA-GG-
>TTA-AAGGATCCGGGT
--------TAC-GT-AT-GT-CGCA-AGCG-TTAT-CCGGATTTA-TT-GGGCGTAAAGCGC-GTC-TAGGTGG-T-TT-GG-T-AAG-TCTG-ATG-TG-AAA-AT-GC-GGGG-CTCAA--CT-C-C-GT-AT-TGCGTT-G-GAAACTG-CCAAA-CTAGAGTACTGGA-GA-G-GT-G-GGCGGAACTACAAGTGTA-GAGGTGAAA-TTCGTAGAT-A-TTT-GTAGG-AATGCCGA-T-GGA-GAA-GTCAGCC-CACTGGAC-AG-ATACTGACGCTGAAGCG-CGA-AA-GC-G-TGGG-TAG-CAAACA-GG-
>TTATAAGGATCCGGGT
--------TAC-GT-AT-GT-CGCA-AGCG-TTAT-CCGGATTTA-TT-GGGCGTAAAGCGC-GTC-TAGGTGG-T-TT-GG-T-AAG-TCTG-ATG-TG-AAA-AT-GC-GGGG-CTCAA--CT-C-C-GT-AT-TGCGTT-G-GAAACTGT-CAAA-CTAGAGTACTGGA-GA-G-GT-G-GGCGGAACTACAAGTGTA-GAGGTGAAA-TTCGTAGAT-A-TTT-GTAGG-AATGCCGA-T-GGA-GAA-GTCAGCC-CACTGGAC-AG-ATACTGACGCTGAAGCG-CGA-AA-GC-G-TGGG-TAG-CAAACA-GG-

[truncated: 12 more sheets: Lactobacillus, Megamonas, Parabacteroides, Peptococcus, Peptostreptococcus, Phascolarctobacterium, Prevotella_brackets, Ruminococcus_brackets, Ruminococcus, SMB53, Streptococcus, Sutterella]
